# Supplementary material for: New Non-Invasive Method for the Authentication of Apple Cultivars
Source: Foods. 2021 Dec 29;11(1):89. doi: 10.3390/foods11010089 (PMC8750361; doi:10.3390/foods11010089)
Supplement: Supplementary file 1 [file foods-11-00089-s001.zip]

Archive with 1 entries (1 files):
- foods-1525424-supplementary.pdf
